# Supplementary material for: Rugulopteryx-Derived Spatane, Secospatane, Prenylcubebane and Prenylkelsoane Diterpenoids as Inhibitors of Nitric Oxide Production
Source: Mar Drugs. 2023 Apr 19;21(4):252. doi: 10.3390/md21040252 (PMC10142882; doi:10.3390/md21040252)
Supplement: Supplementary file 1 [file marinedrugs-21-00252-s001.zip]

Archive with 1 entries (1 files):
- marinedrugs-2341513-supplementary.pdf
